# Supplementary material for: Community Structure, Dynamics and Interactions of Bacteria, Archaea and Fungi in Subtropical Coastal Wetland Sediments
Source: Sci Rep. 2018 Sep 26;8:14397. doi: 10.1038/s41598-018-32529-5 (PMC6158284; doi:10.1038/s41598-018-32529-5)
Supplement: Supplementary file 2 — Table S5 [file 41598_2018_32529_MOESM2_ESM.xlsx]

## Sheet: Bac_Dry
	Table S5a Top 20 node pairs with highest positive or negative correlations in bacterial co-occurrence network for the dry season
	Correlation	Node1	Phylum	Class	Order	Family	Genus	Node2	Phylum	Class	Order	Family	Genus
	Positive
	0.942976	Bac.554911	Proteobacteria	Deltaproteobacteria	Desulfuromonadales	Desulfuromonadaceae		Bac.NR.OTU594	Proteobacteria	Deltaproteobacteria	Desulfuromonadales	Desulfuromonadaceae
	0.942562	Bac.NR.OTU594	Proteobacteria	Deltaproteobacteria	Desulfuromonadales	Desulfuromonadaceae		Bac.NR.OTU807	Proteobacteria	Deltaproteobacteria	Desulfuromonadales	Desulfuromonadaceae
	0.933972	Bac.342325	Proteobacteria	Alphaproteobacteria	Rhodobacterales	Rhodobacteraceae		Bac.NR.OTU633	Proteobacteria	Alphaproteobacteria	Rhodobacterales	Rhodobacteraceae
	0.920028	Bac.164090	Proteobacteria	Deltaproteobacteria	Syntrophobacterales	Syntrophobacteraceae		Bac.198037	Proteobacteria	Deltaproteobacteria	Syntrophobacterales	Syntrophobacteraceae
	0.915146	Bac.342325	Proteobacteria	Alphaproteobacteria	Rhodobacterales	Rhodobacteraceae		Bac.NR.OTU1444	Proteobacteria	Alphaproteobacteria	Rhodobacterales	Rhodobacteraceae
	0.915086	Bac.4176083	Bacteroidetes	Bacteroidia	Bacteroidales			Bac.NR.OTU594	Proteobacteria	Deltaproteobacteria	Desulfuromonadales	Desulfuromonadaceae
	0.911748	Bac.554911	Proteobacteria	Deltaproteobacteria	Desulfuromonadales	Desulfuromonadaceae		Bac.NR.OTU807	Proteobacteria	Deltaproteobacteria	Desulfuromonadales	Desulfuromonadaceae
	0.90894	Bac.NR.OTU633	Proteobacteria	Alphaproteobacteria	Rhodobacterales	Rhodobacteraceae		Bac.NR.OTU1444	Proteobacteria	Alphaproteobacteria	Rhodobacterales	Rhodobacteraceae
	0.908341	Bac.130320	Proteobacteria	Gammaproteobacteria	Thiotrichales	Piscirickettsiaceae		Bac.NR.OTU470	Proteobacteria	Gammaproteobacteria	Xanthomonadales	Sinobacteraceae
	0.907176	Bac.NR.OTU111	Proteobacteria	Alphaproteobacteria	Rhodobacterales	Rhodobacteraceae		Bac.NCR.OTU353235	Proteobacteria	Alphaproteobacteria	Rhodobacterales	Rhodobacteraceae
	0.904341	Bac.641223	Proteobacteria					Bac.NR.OTU708	Proteobacteria	Gammaproteobacteria	Thiotrichales	Piscirickettsiaceae
	0.901641	Bac.641223	Proteobacteria					Bac.130320	Proteobacteria	Gammaproteobacteria	Thiotrichales	Piscirickettsiaceae
	0.898722	Bac.179639	Bacteroidetes	Flavobacteriia	Flavobacteriales	Flavobacteriaceae		Bac.NR.OTU807	Proteobacteria	Deltaproteobacteria	Desulfuromonadales	Desulfuromonadaceae
	0.898042	Bac.179639	Bacteroidetes	Flavobacteriia	Flavobacteriales	Flavobacteriaceae		Bac.NR.OTU594	Proteobacteria	Deltaproteobacteria	Desulfuromonadales	Desulfuromonadaceae
	0.892861	Bac.4442263	Proteobacteria	Alphaproteobacteria	Rhodobacterales	Rhodobacteraceae		Bac.NR.OTU1444	Proteobacteria	Alphaproteobacteria	Rhodobacterales	Rhodobacteraceae
	0.888089	Bac.NR.OTU111	Proteobacteria	Alphaproteobacteria	Rhodobacterales	Rhodobacteraceae		Bac.NR.OTU633	Proteobacteria	Alphaproteobacteria	Rhodobacterales	Rhodobacteraceae
	0.887635	Bac.554911	Proteobacteria	Deltaproteobacteria	Desulfuromonadales	Desulfuromonadaceae		Bac.4176083	Bacteroidetes	Bacteroidia	Bacteroidales
	0.885919	Bac.673589	Proteobacteria	Alphaproteobacteria	Rhodobacterales	Rhodobacteraceae		Bac.342325	Proteobacteria	Alphaproteobacteria	Rhodobacterales	Rhodobacteraceae
	0.885893	Bac.255261	Proteobacteria	Gammaproteobacteria	Xanthomonadales	Sinobacteraceae		Bac.NR.OTU470	Proteobacteria	Gammaproteobacteria	Xanthomonadales	Sinobacteraceae
	0.88582	Bac.NR.OTU633	Proteobacteria	Alphaproteobacteria	Rhodobacterales	Rhodobacteraceae		Bac.NCR.OTU353235	Proteobacteria	Alphaproteobacteria	Rhodobacterales	Rhodobacteraceae
	Negative
	-0.877304	Bac.179639	Bacteroidetes	Flavobacteriia	Flavobacteriales	Flavobacteriaceae		Bac.4424963	Proteobacteria	Gammaproteobacteria	Xanthomonadales	Sinobacteraceae
	-0.876699	Bac.NR.OTU807	Proteobacteria	Deltaproteobacteria	Desulfuromonadales	Desulfuromonadaceae		Bac.NR.OTU470	Proteobacteria	Gammaproteobacteria	Xanthomonadales	Sinobacteraceae
	-0.876439	Bac.179639	Bacteroidetes	Flavobacteriia	Flavobacteriales	Flavobacteriaceae		Bac.NR.OTU708	Proteobacteria	Gammaproteobacteria	Thiotrichales	Piscirickettsiaceae
	-0.872009	Bac.247844	Proteobacteria	Deltaproteobacteria	Desulfobacterales	Nitrospinaceae	Nitrospina	Bac.NCR.OTU353235	Proteobacteria	Alphaproteobacteria	Rhodobacterales	Rhodobacteraceae
	-0.868698	Bac.641223	Proteobacteria					Bac.179639	Bacteroidetes	Flavobacteriia	Flavobacteriales	Flavobacteriaceae
	-0.867801	Bac.130320	Proteobacteria	Gammaproteobacteria	Thiotrichales	Piscirickettsiaceae		Bac.NR.OTU807	Proteobacteria	Deltaproteobacteria	Desulfuromonadales	Desulfuromonadaceae
	-0.862004	Bac.NR.OTU594	Proteobacteria	Deltaproteobacteria	Desulfuromonadales	Desulfuromonadaceae		Bac.NR.OTU708	Proteobacteria	Gammaproteobacteria	Thiotrichales	Piscirickettsiaceae
	-0.860853	Bac.179639	Bacteroidetes	Flavobacteriia	Flavobacteriales	Flavobacteriaceae		Bac.130320	Proteobacteria	Gammaproteobacteria	Thiotrichales	Piscirickettsiaceae
	-0.859756	Bac.NR.OTU594	Proteobacteria	Deltaproteobacteria	Desulfuromonadales	Desulfuromonadaceae		Bac.NR.OTU470	Proteobacteria	Gammaproteobacteria	Xanthomonadales	Sinobacteraceae
	-0.858841	Bac.247844	Proteobacteria	Deltaproteobacteria	Desulfobacterales	Nitrospinaceae	Nitrospina	Bac.NR.OTU111	Proteobacteria	Alphaproteobacteria	Rhodobacterales	Rhodobacteraceae
	-0.857341	Bac.650063	Proteobacteria	Alphaproteobacteria	Rhodobacterales	Rhodobacteraceae		Bac.247844	Proteobacteria	Deltaproteobacteria	Desulfobacterales	Nitrospinaceae	Nitrospina
	-0.850399	Bac.179639	Bacteroidetes	Flavobacteriia	Flavobacteriales	Flavobacteriaceae		Bac.NR.OTU470	Proteobacteria	Gammaproteobacteria	Xanthomonadales	Sinobacteraceae
	-0.846577	Bac.246724	Proteobacteria	Betaproteobacteria				Bac.NR.OTU807	Proteobacteria	Deltaproteobacteria	Desulfuromonadales	Desulfuromonadaceae
	-0.846434	Bac.179639	Bacteroidetes	Flavobacteriia	Flavobacteriales	Flavobacteriaceae		Bac.NR.OTU1316	Chlorobi	Ignavibacteria	Ignavibacteriales	Ignavibacteriaceae
	-0.843249	Bac.554911	Proteobacteria	Deltaproteobacteria	Desulfuromonadales	Desulfuromonadaceae		Bac.NR.OTU708	Proteobacteria	Gammaproteobacteria	Thiotrichales	Piscirickettsiaceae
	-0.841715	Bac.247844	Proteobacteria	Deltaproteobacteria	Desulfobacterales	Nitrospinaceae	Nitrospina	Bac.122028	Proteobacteria	Alphaproteobacteria	Rhodobacterales	Rhodobacteraceae	Octadecabacter
	-0.840368	Bac.641223	Proteobacteria					Bac.NR.OTU807	Proteobacteria	Deltaproteobacteria	Desulfuromonadales	Desulfuromonadaceae
	-0.840149	Bac.554911	Proteobacteria	Deltaproteobacteria	Desulfuromonadales	Desulfuromonadaceae		Bac.NR.OTU470	Proteobacteria	Gammaproteobacteria	Xanthomonadales	Sinobacteraceae
	-0.83989	Bac.NR.OTU708	Proteobacteria	Gammaproteobacteria	Thiotrichales	Piscirickettsiaceae		Bac.NR.OTU807	Proteobacteria	Deltaproteobacteria	Desulfuromonadales	Desulfuromonadaceae
	-0.836278	Bac.246724	Proteobacteria	Betaproteobacteria				Bac.NR.OTU594	Proteobacteria	Deltaproteobacteria	Desulfuromonadales	Desulfuromonadaceae

## Sheet: Bac_Wet
	Table S5b Top 20 node pairs with highest positive or negative correlations in bacterial co-occurrence network for the wet season
	Correlation	Node1	Phylum	Class	Order	Family	Genus	Node2	Phylum	Class	Order	Family	Genus
	Positive
	0.927576	Bac.641223	Proteobacteria					Bac.NR.OTU1333	Proteobacteria
	0.924282	Bac.641223	Proteobacteria					Bac.NR.OTU789	Proteobacteria
	0.915232	Bac.641223	Proteobacteria					Bac.NR.OTU1146	Gemmatimonadetes	Gemm-1
	0.914534	Bac.164090	Proteobacteria	Deltaproteobacteria	Syntrophobacterales	Syntrophobacteraceae		Bac.198037	Proteobacteria	Deltaproteobacteria	Syntrophobacterales	Syntrophobacteraceae
	0.905347	Bac.641223	Proteobacteria					Bac.NR.OTU693	Proteobacteria	Gammaproteobacteria	Chromatiales
	0.904473	Bac.198037	Proteobacteria	Deltaproteobacteria	Syntrophobacterales	Syntrophobacteraceae		Bac.NR.OTU674	Proteobacteria	Deltaproteobacteria	Syntrophobacterales	Syntrophobacteraceae
	0.898311	Bac.641223	Proteobacteria					Bac.4418304	Proteobacteria	Betaproteobacteria	MND1
	0.898225	Bac.641223	Proteobacteria					Bac.1106498	Nitrospirae	Nitrospira	Nitrospirales	Nitrospiraceae	Nitrospira
	0.893466	Bac.198037	Proteobacteria	Deltaproteobacteria	Syntrophobacterales	Syntrophobacteraceae		Bac.NR.OTU208	Proteobacteria	Deltaproteobacteria	Syntrophobacterales	Syntrophobacteraceae
	0.889891	Bac.1128054	Proteobacteria					Bac.641223	Proteobacteria
	0.888713	Bac.137453	Proteobacteria					Bac.641223	Proteobacteria
	0.888262	Bac.1105690	Proteobacteria	Betaproteobacteria				Bac.NR.OTU769	Proteobacteria	Gammaproteobacteria	Xanthomonadales	Xanthomonadaceae
	0.888087	Bac.509402	Proteobacteria	Betaproteobacteria	MND1			Bac.NR.OTU693	Proteobacteria	Gammaproteobacteria	Chromatiales
	0.886312	Bac.4418304	Proteobacteria	Betaproteobacteria	MND1			Bac.NR.OTU1333	Proteobacteria
	0.884272	Bac.1106498	Nitrospirae	Nitrospira	Nitrospirales	Nitrospiraceae	Nitrospira	Bac.NR.OTU693	Proteobacteria	Gammaproteobacteria	Chromatiales
	0.883834	Bac.NR.OTU1333	Proteobacteria					Bac.NR.OTU789	Proteobacteria
	0.883234	Bac.164090	Proteobacteria	Deltaproteobacteria	Syntrophobacterales	Syntrophobacteraceae		Bac.NR.OTU674	Proteobacteria	Deltaproteobacteria	Syntrophobacterales	Syntrophobacteraceae
	0.878156	Bac.641223	Proteobacteria					Bac.509402	Proteobacteria	Betaproteobacteria	MND1
	0.873659	Bac.233959	Proteobacteria	Betaproteobacteria	MND1			Bac.641223	Proteobacteria
	0.872133	Bac.NR.OTU789	Proteobacteria					Bac.NR.OTU1146	Gemmatimonadetes	Gemm-1
	Negative
	-0.863494	Bac.164090	Proteobacteria	Deltaproteobacteria	Syntrophobacterales	Syntrophobacteraceae		Bac.4424963	Proteobacteria	Gammaproteobacteria	Xanthomonadales	Sinobacteraceae
	-0.840123	Bac.198037	Proteobacteria	Deltaproteobacteria	Syntrophobacterales	Syntrophobacteraceae		Bac.4424963	Proteobacteria	Gammaproteobacteria	Xanthomonadales	Sinobacteraceae
	-0.836095	Bac.4424963	Proteobacteria	Gammaproteobacteria	Xanthomonadales	Sinobacteraceae		Bac.NR.OTU674	Proteobacteria	Deltaproteobacteria	Syntrophobacterales	Syntrophobacteraceae
	-0.822802	Bac.1106498	Nitrospirae	Nitrospira	Nitrospirales	Nitrospiraceae	Nitrospira	Bac.NR.OTU739	Proteobacteria	Gammaproteobacteria	Chromatiales
	-0.822198	Bac.641223	Proteobacteria					Bac.NR.OTU739	Proteobacteria	Gammaproteobacteria	Chromatiales
	-0.821488	Bac.1106498	Nitrospirae	Nitrospira	Nitrospirales	Nitrospiraceae	Nitrospira	Bac.NR.OTU515	Proteobacteria	Gammaproteobacteria	[Marinicellales]	[Marinicellaceae]
	-0.80798	Bac.NR.OTU739	Proteobacteria	Gammaproteobacteria	Chromatiales			Bac.NR.OTU894	Proteobacteria	Betaproteobacteria	Gallionellales	Gallionellaceae	Gallionella
	-0.804201	Bac.154412	Proteobacteria	Deltaproteobacteria				Bac.4424963	Proteobacteria	Gammaproteobacteria	Xanthomonadales	Sinobacteraceae
	-0.801801	Bac.NR.OTU739	Proteobacteria	Gammaproteobacteria	Chromatiales			Bac.NR.OTU1146	Gemmatimonadetes	Gemm-1
	-0.797789	Bac.NR.OTU739	Proteobacteria	Gammaproteobacteria	Chromatiales			Bac.NR.OTU708	Proteobacteria	Gammaproteobacteria	Thiotrichales	Piscirickettsiaceae
	-0.79651	Bac.137453	Proteobacteria					Bac.NR.OTU739	Proteobacteria	Gammaproteobacteria	Chromatiales
	-0.795948	Bac.NR.OTU739	Proteobacteria	Gammaproteobacteria	Chromatiales			Bac.NR.OTU1209	Nitrospirae	Nitrospira	Nitrospirales	Nitrospiraceae	Nitrospira
	-0.79482	Bac.2374557	Bacteroidetes	Bacteroidia	Bacteroidales	VC21_Bac22		Bac.NR.OTU1333	Proteobacteria
	-0.79267	Bac.NR.OTU515	Proteobacteria	Gammaproteobacteria	[Marinicellales]	[Marinicellaceae]		Bac.NR.OTU693	Proteobacteria	Gammaproteobacteria	Chromatiales
	-0.791822	Bac.4424963	Proteobacteria	Gammaproteobacteria	Xanthomonadales	Sinobacteraceae		Bac.NR.OTU208	Proteobacteria	Deltaproteobacteria	Syntrophobacterales	Syntrophobacteraceae
	-0.790183	Bac.553394	Proteobacteria	Gammaproteobacteria	Chromatiales			Bac.4424963	Proteobacteria	Gammaproteobacteria	Xanthomonadales	Sinobacteraceae
	-0.786512	Bac.509402	Proteobacteria	Betaproteobacteria	MND1			Bac.NR.OTU739	Proteobacteria	Gammaproteobacteria	Chromatiales
	-0.785673	Bac.NR.OTU739	Proteobacteria	Gammaproteobacteria	Chromatiales			Bac.NR.OTU693	Proteobacteria	Gammaproteobacteria	Chromatiales
	-0.785666	Bac.NR.OTU1333	Proteobacteria					Bac.NR.OTU739	Proteobacteria	Gammaproteobacteria	Chromatiales
	-0.784732	Bac.641223	Proteobacteria					Bac.NR.OTU515	Proteobacteria	Gammaproteobacteria	[Marinicellales]	[Marinicellaceae]

## Sheet: Arc_Dry
	Table S5c Top 20 node pairs with highest positive or negative correlations in archaeal co-occurrence network for the dry season
	Correlation	Node1	Phylum	Class	Order	Family	Genus	Node2	Phylum	Class	Order	Family	Genus
	Positive
	0.97719	Arc.2729213	Euryarchaeota	Thermoplasmata	E2	DHVEG-1		Arc.NR.OTU481	Euryarchaeota	Thermoplasmata	E2	DHVEG-1
	0.96352	Arc.NR.OTU130	Bathyarchaeota	MCG6	pGrfC26			Arc.NR.OTU208	Bathyarchaeota	MCG6	pGrfC26
	0.961194	Arc.1798022	Euryarchaeota	Thermoplasmata	E2	DHVEG-1		Arc.4404696	Euryarchaeota	Thermoplasmata	E2	DHVEG-1
	0.94809	Arc.4404696	Euryarchaeota	Thermoplasmata	E2	DHVEG-1		Arc.NR.OTU24	Euryarchaeota	Thermoplasmata	E2	DHVEG-1
	0.945706	Arc.575464	Bathyarchaeota	MCG6	pGrfC26			Arc.NR.OTU208	Bathyarchaeota	MCG6	pGrfC26
	0.943717	Arc.533166	Euryarchaeota	Methanobacteria	Methanobacteriales	WSA2		Arc.NR.OTU392	Euryarchaeota	Methanobacteria	Methanobacteriales	WSA2
	0.941198	Arc.288705	Euryarchaeota	Thermoplasmata	E2	[Methanomassiliicoccaceae]		Arc.NR.OTU154	Euryarchaeota	Thermoplasmata	E2	[Methanomassiliicoccaceae]
	0.935651	Arc.NR.OTU208	Bathyarchaeota	MCG6	pGrfC26			Arc.NR.OTU93	Bathyarchaeota	MCG6	pGrfC26
	0.932307	Arc.2729213	Euryarchaeota	Thermoplasmata	E2	DHVEG-1		Arc.810650	Euryarchaeota	Thermoplasmata	E2	DHVEG-1
	0.931339	Arc.810650	Euryarchaeota	Thermoplasmata	E2	DHVEG-1		Arc.4404696	Euryarchaeota	Thermoplasmata	E2	DHVEG-1
	0.92966	Arc.575464	Bathyarchaeota	MCG6	pGrfC26			Arc.NR.OTU21	Bathyarchaeota	MCG6	pGrfC26
	0.928959	Arc.464997	Euryarchaeota	Thermoplasmata	E2	DHVEG-1		Arc.NR.OTU125	Euryarchaeota	Thermoplasmata	E2	DHVEG-1
	0.927188	Arc.4404696	Euryarchaeota	Thermoplasmata	E2	DHVEG-1		Arc.738991	Euryarchaeota	Thermoplasmata	E2	DHVEG-1
	0.92692	Arc.575464	Bathyarchaeota	MCG6	pGrfC26			Arc.NR.OTU130	Bathyarchaeota	MCG6	pGrfC26
	0.926618	Arc.1798022	Euryarchaeota	Thermoplasmata	E2	DHVEG-1		Arc.NR.OTU24	Euryarchaeota	Thermoplasmata	E2	DHVEG-1
	0.926161	Arc.NR.OTU570	Bathyarchaeota	MCG6	pGrfC26			Arc.NR.OTU504	Bathyarchaeota	MCG6	pGrfC26
	0.925854	Arc.2729213	Euryarchaeota	Thermoplasmata	E2	DHVEG-1		Arc.4404696	Euryarchaeota	Thermoplasmata	E2	DHVEG-1
	0.925759	Arc.1798022	Euryarchaeota	Thermoplasmata	E2	DHVEG-1		Arc.738991	Euryarchaeota	Thermoplasmata	E2	DHVEG-1
	0.924819	Arc.NR.OTU580	Bathyarchaeota	MCG6	pGrfC26			Arc.NR.OTU66	Bathyarchaeota	MCG8	B10
	0.922863	Arc.1798022	Euryarchaeota	Thermoplasmata	E2	DHVEG-1		Arc.NR.OTU385	Euryarchaeota	Thermoplasmata	E2	DHVEG-1
	Negative
	-0.894255	Arc.575464	Bathyarchaeota	MCG6	pGrfC26			Arc.NR.OTU385	Euryarchaeota	Thermoplasmata	E2	DHVEG-1
	-0.888851	Arc.NR.OTU139	Euryarchaeota	Thermoplasmata	E2	[Methanomassiliicoccaceae]		Arc.NR.OTU21	Bathyarchaeota	MCG6	pGrfC26
	-0.884302	Arc.NR.OTU73	Bathyarchaeota	MCG6	pGrfC26			Arc.NR.OTU448	Euryarchaeota	Thermoplasmata	E2	[Methanomassiliicoccaceae]
	-0.884137	Arc.NR.OTU139	Euryarchaeota	Thermoplasmata	E2	[Methanomassiliicoccaceae]		Arc.NR.OTU274	Bathyarchaeota	MCG6	pGrfC26
	-0.878543	Arc.738991	Euryarchaeota	Thermoplasmata	E2	DHVEG-1		Arc.NR.OTU318	Bathyarchaeota	MCG6	pGrfC26
	-0.875603	Arc.575464	Bathyarchaeota	MCG6	pGrfC26			Arc.NR.OTU139	Euryarchaeota	Thermoplasmata	E2	[Methanomassiliicoccaceae]
	-0.863541	Arc.457105	Euryarchaeota	Thermoplasmata	E2			Arc.NR.OTU181	Bathyarchaeota	MCG6	pGrfC26
	-0.860978	Arc.NR.OTU208	Bathyarchaeota	MCG6	pGrfC26			Arc.NR.OTU385	Euryarchaeota	Thermoplasmata	E2	DHVEG-1
	-0.859806	Arc.NR.OTU139	Euryarchaeota	Thermoplasmata	E2	[Methanomassiliicoccaceae]		Arc.NR.OTU474	Bathyarchaeota	MCG6	pGrfC26
	-0.858931	Arc.NR.OTU197	Euryarchaeota	Thermoplasmata	E2	CCA47		Arc.NR.OTU474	Bathyarchaeota	MCG6	pGrfC26
	-0.85871	Arc.NR.OTU317	Euryarchaeota	Thermoplasmata	E2	[Methanomassiliicoccaceae]		Arc.NR.OTU181	Bathyarchaeota	MCG6	pGrfC26
	-0.857265	Arc.NR.OTU139	Euryarchaeota	Thermoplasmata	E2	[Methanomassiliicoccaceae]		Arc.NR.OTU214	Bathyarchaeota	MCG6	pGrfC26
	-0.856512	Arc.575464	Bathyarchaeota	MCG6	pGrfC26			Arc.NR.OTU448	Euryarchaeota	Thermoplasmata	E2	[Methanomassiliicoccaceae]
	-0.855737	Arc.575464	Bathyarchaeota	MCG6	pGrfC26			Arc.NR.OTU386	Euryarchaeota	Thermoplasmata	E2	DHVEG-1
	-0.855634	Arc.NR.OTU448	Euryarchaeota	Thermoplasmata	E2	[Methanomassiliicoccaceae]		Arc.NR.OTU21	Bathyarchaeota	MCG6	pGrfC26
	-0.855449	Arc.NR.OTU197	Euryarchaeota	Thermoplasmata	E2	CCA47		Arc.NR.OTU21	Bathyarchaeota	MCG6	pGrfC26
	-0.854091	Arc.NR.OTU139	Euryarchaeota	Thermoplasmata	E2	[Methanomassiliicoccaceae]		Arc.NR.OTU269	Bathyarchaeota	MCG6	pGrfC26
	-0.854061	Arc.NR.OTU192	Bathyarchaeota					Arc.NR.OTU24	Euryarchaeota	Thermoplasmata	E2	DHVEG-1
	-0.853394	Arc.1961473	Bathyarchaeota	MCG8	B10			Arc.NR.OTU24	Euryarchaeota	Thermoplasmata	E2	DHVEG-1
	-0.853253	Arc.NR.OTU21	Bathyarchaeota	MCG6	pGrfC26			Arc.NCR.OTU37665	Euryarchaeota	Thermoplasmata	E2	Marine group III

## Sheet: Arc_Wet
	Table S5d Top 20 node pairs with highest positive or negative correlations in archaeal co-occurrence network for the wet season
	Correlation	Node1	Phylum	Class	Order	Family	Genus	Node2	Phylum	Class	Order	Family	Genus
	Positive
	0.978224	Arc.2729213	Euryarchaeota	Thermoplasmata	E2	DHVEG-1		Arc.NR.OTU481	Euryarchaeota	Thermoplasmata	E2	DHVEG-1
	0.976549	Arc.1798022	Euryarchaeota	Thermoplasmata	E2	DHVEG-1		Arc.810650	Euryarchaeota	Thermoplasmata	E2	DHVEG-1
	0.97002	Arc.4404696	Euryarchaeota	Thermoplasmata	E2	DHVEG-1		Arc.NR.OTU24	Euryarchaeota	Thermoplasmata	E2	DHVEG-1
	0.968529	Arc.810650	Euryarchaeota	Thermoplasmata	E2	DHVEG-1		Arc.4404696	Euryarchaeota	Thermoplasmata	E2	DHVEG-1
	0.966555	Arc.1798022	Euryarchaeota	Thermoplasmata	E2	DHVEG-1		Arc.NR.OTU32	Euryarchaeota	Thermoplasmata	E2	DHVEG-1
	0.965799	Arc.464997	Euryarchaeota	Thermoplasmata	E2	DHVEG-1		Arc.NR.OTU125	Euryarchaeota	Thermoplasmata	E2	DHVEG-1
	0.965711	Arc.575464	Bathyarchaeota	MCG6	pGrfC26			Arc.NR.OTU21	Bathyarchaeota	MCG6	pGrfC26
	0.964459	Arc.1798022	Euryarchaeota	Thermoplasmata	E2	DHVEG-1		Arc.4404696	Euryarchaeota	Thermoplasmata	E2	DHVEG-1
	0.959565	Arc.533166	Euryarchaeota	Methanobacteria	Methanobacteriales	WSA2		Arc.654054	Euryarchaeota	Methanobacteria	Methanobacteriales	WSA2
	0.957775	Arc.533166	Euryarchaeota	Methanobacteria	Methanobacteriales	WSA2		Arc.NR.OTU67	Euryarchaeota	Methanobacteria	Methanobacteriales	WSA2
	0.956371	Arc.533166	Euryarchaeota	Methanobacteria	Methanobacteriales	WSA2		Arc.NR.OTU392	Euryarchaeota	Methanobacteria	Methanobacteriales	WSA2
	0.955742	Arc.NR.OTU280	Euryarchaeota	Thermoplasmata	E2	20c-4		Arc.NR.OTU316	Euryarchaeota	Thermoplasmata	E2	20c-4
	0.951888	Arc.NR.OTU208	Bathyarchaeota	MCG6	pGrfC26			Arc.NR.OTU93	Bathyarchaeota	MCG6	pGrfC26
	0.950337	Arc.810650	Euryarchaeota	Thermoplasmata	E2	DHVEG-1		Arc.NR.OTU32	Euryarchaeota	Thermoplasmata	E2	DHVEG-1
	0.94943	Arc.NR.OTU308	Euryarchaeota	Thermoplasmata	E2	DHVEG-1		Arc.NR.OTU277	Euryarchaeota	Thermoplasmata	E2	DHVEG-1
	0.949326	Arc.NR.OTU130	Bathyarchaeota	MCG6	pGrfC26			Arc.NR.OTU208	Bathyarchaeota	MCG6	pGrfC26
	0.948246	Arc.NR.OTU62	Euryarchaeota	Thermoplasmata	E2	DHVEG-1		Arc.NR.OTU481	Euryarchaeota	Thermoplasmata	E2	DHVEG-1
	0.946274	Arc.550661	Euryarchaeota	Thermoplasmata	E2	DHVEG-1		Arc.NR.OTU18	Euryarchaeota	Thermoplasmata	E2	DHVEG-1
	0.943586	Arc.575464	Bathyarchaeota	MCG6	pGrfC26			Arc.NR.OTU274	Bathyarchaeota	MCG6	pGrfC26
	0.942539	Arc.575464	Bathyarchaeota	MCG6	pGrfC26			Arc.NR.OTU181	Bathyarchaeota	MCG6	pGrfC26
	Negative
	-0.928089	Arc.575464	Bathyarchaeota	MCG6	pGrfC26			Arc.NR.OTU18	Euryarchaeota	Thermoplasmata	E2	DHVEG-1
	-0.91723	Arc.NROTU208	Bathyarchaeota	MCG6	pGrfC26			Arc.NR.OTU308	Euryarchaeota	Thermoplasmata	E2	DHVEG-1
	-0.903663	Arc.NROTU18	Euryarchaeota	Thermoplasmata	E2	DHVEG-1		Arc.NR.OTU21	Bathyarchaeota	MCG6	pGrfC26
	-0.903007	Arc.NROTU73	Bathyarchaeota	MCG6	pGrfC26			Arc.NR.OTU279	Euryarchaeota	Thermoplasmata	E2
	-0.902601	Arc.575464	Bathyarchaeota	MCG6	pGrfC26			Arc.550661	Euryarchaeota	Thermoplasmata	E2	DHVEG-1
	-0.897572	Arc.NROTU73	Bathyarchaeota	MCG6	pGrfC26			Arc.NR.OTU61	Euryarchaeota	Thermoplasmata	E2	[Methanomassiliicoccaceae]
	-0.895962	Arc.575464	Bathyarchaeota	MCG6	pGrfC26			Arc.NR.OTU238	Euryarchaeota	Thermoplasmata	E2	DHVEG-1
	-0.894653	Arc.NROTU328	Bathyarchaeota	MCG8	B10			Arc.NR.OTU238	Euryarchaeota	Thermoplasmata	E2	DHVEG-1
	-0.894424	Arc.576828	Euryarchaeota	Thermoplasmata	E2	DHVEG-1		Arc.NR.OTU328	Bathyarchaeota	MCG8	B10
	-0.89404	Arc.550661	Euryarchaeota	Thermoplasmata	E2	DHVEG-1		Arc.NR.OTU21	Bathyarchaeota	MCG6	pGrfC26
	-0.893662	Arc.575464	Bathyarchaeota	MCG6	pGrfC26			Arc.631158	Euryarchaeota	Thermoplasmata	E2	DHVEG-1
	-0.893471	Arc.643483	Bathyarchaeota	MCG6	pGrfC26			Arc.NR.OTU308	Euryarchaeota	Thermoplasmata	E2	DHVEG-1
	-0.890852	Arc.575464	Bathyarchaeota	MCG6	pGrfC26			Arc.576828	Euryarchaeota	Thermoplasmata	E2	DHVEG-1
	-0.889173	Arc.576828	Euryarchaeota	Thermoplasmata	E2	DHVEG-1		Arc.NR.OTU208	Bathyarchaeota	MCG6	pGrfC26
	-0.889156	Arc.576828	Euryarchaeota	Thermoplasmata	E2	DHVEG-1		Arc.NR.OTU181	Bathyarchaeota	MCG6	pGrfC26
	-0.889084	Arc.NROTU208	Bathyarchaeota	MCG6	pGrfC26			Arc.NR.OTU277	Euryarchaeota	Thermoplasmata	E2	DHVEG-1
	-0.885614	Arc.550661	Euryarchaeota	Thermoplasmata	E2	DHVEG-1		Arc.NR.OTU214	Bathyarchaeota	MCG6	pGrfC26
	-0.883496	Arc.576828	Euryarchaeota	Thermoplasmata	E2	DHVEG-1		Arc.NR.OTU274	Bathyarchaeota	MCG6	pGrfC26
	-0.883478	Arc.NROTU388	Bathyarchaeota	MCG6	pGrfC26			Arc.NR.OTU308	Euryarchaeota	Thermoplasmata	E2	DHVEG-1
	-0.881364	Arc.NROTU79	Bathyarchaeota	MCG6	pGrfC26			Arc.NR.OTU279	Euryarchaeota	Thermoplasmata	E2

## Sheet: Fun_Dry
	Table S5e Top 20 node pairs with highest positive or negative correlations in fungal co-occurrence network for the dry season
	Correlation	Node1	Phylum	Class	Order	Family	Genus	Node2	Phylum	Class	Order	Family	Genus
	Positive
	0.958487	Fun.NR.OTU236	Ascomycota					Fun.NR.OTU365	Ascomycota
	0.957054	Fun.NR.OTU9	Unassigned					Fun.NR.OTU236	Ascomycota
	0.951574	Fun.NR.OTU280	Ascomycota	Dothideomycetes	Pleosporales			Fun.NR.OTU273	Ascomycota	Dothideomycetes	Pleosporales
	0.941107	Fun.NR.OTU326	Ascomycota					Fun.NR.OTU236	Ascomycota
	0.936219	Fun.NR.OTU108	Ascomycota					Fun.NR.OTU479	Ascomycota
	0.933921	Fun.NR.OTU147	Ascomycota					Fun.NR.OTU176	Ascomycota
	0.929901	Fun.NR.OTU9	Unassigned					Fun.NR.OTU365	Ascomycota
	0.929624	Fun.NR.OTU71	Ascomycota					Fun.NR.OTU168	Ascomycota
	0.927681	Fun.NR.OTU71	Ascomycota					Fun.NR.OTU14	Ascomycota
	0.927162	Fun.NR.OTU142	Ascomycota	Dothideomycetes	Pleosporales			Fun.NR.OTU273	Ascomycota	Dothideomycetes	Pleosporales
	0.915821	Fun.NR.OTU326	Ascomycota					Fun.NR.OTU365	Ascomycota
	0.915648	Fun.NR.OTU108	Ascomycota					Fun.NR.OTU434	Ascomycota
	0.913478	Fun.NR.OTU142	Ascomycota	Dothideomycetes	Pleosporales			Fun.NR.OTU280	Ascomycota	Dothideomycetes	Pleosporales
	0.910937	Fun.NR.OTU9	Unassigned					Fun.NR.OTU326	Ascomycota
	0.897968	Fun.NR.OTU14	Ascomycota					Fun.NR.OTU168	Ascomycota
	0.883082	Fun.NR.OTU142	Ascomycota	Dothideomycetes	Pleosporales			Fun.NR.OTU458	Ascomycota	Dothideomycetes	Pleosporales
	0.881453	Fun.NR.OTU458	Ascomycota	Dothideomycetes	Pleosporales			Fun.NR.OTU273	Ascomycota	Dothideomycetes	Pleosporales
	0.878272	Fun.NR.OTU14	Ascomycota					Fun.NR.OTU58	Ascomycota
	0.870742	Fun.NR.OTU147	Ascomycota					Fun.NR.OTU47	Ascomycota
	0.87055	Fun.NR.OTU175	Ascomycota					Fun.NR.OTU108	Ascomycota
	Negative
	-0.734345	Fun.NR.OTU380	Ascomycota	Dothideomycetes	Pleosporales	Massarinaceae	Massarina	Fun.NR.OTU413	Ascomycota
	-0.727423	Fun.NR.OTU147	Ascomycota					Fun.NR.OTU393	Basidiomycota	Agaricomycetes	Agaricales	Psathyrellaceae
	-0.714659	Fun.NR.OTU347	Ascomycota	Dothideomycetes	Pleosporales		Stagonosporopsis	Fun.NR.OTU479	Ascomycota
	-0.698057	Fun.NR.OTU147	Ascomycota					Fun.NR.OTU184	Basidiomycota	Agaricomycetes	Agaricales	Psathyrellaceae	Psathyrella
	-0.698054	Fun.NR.OTU147	Ascomycota					Fun.NR.OTU380	Ascomycota	Dothideomycetes	Pleosporales	Massarinaceae	Massarina
	-0.674952	Fun.NR.OTU347	Ascomycota	Dothideomycetes	Pleosporales		Stagonosporopsis	Fun.NR.OTU280	Ascomycota	Dothideomycetes	Pleosporales
	-0.670976	Fun.NR.OTU409	Unassigned					Fun.NR.OTU184	Basidiomycota	Agaricomycetes	Agaricales	Psathyrellaceae	Psathyrella
	-0.667059	Fun.NR.OTU22	Ascomycota					Fun.NR.OTU24	Unassigned
	-0.663901	Fun.NR.OTU380	Ascomycota	Dothideomycetes	Pleosporales	Massarinaceae	Massarina	Fun.NR.OTU434	Ascomycota
	-0.660048	Fun.NR.OTU176	Ascomycota					Fun.NR.OTU184	Basidiomycota	Agaricomycetes	Agaricales	Psathyrellaceae	Psathyrella
	-0.656434	Fun.NR.OTU173	Ascomycota					Fun.NR.OTU353	Ascomycota	Dothideomycetes
	-0.655862	Fun.NR.OTU73	Basidiomycota	Agaricomycetes	Sebacinales	Sebacinaceae		Fun.NR.OTU479	Ascomycota
	-0.650703	Fun.NR.OTU47	Ascomycota					Fun.NR.OTU393	Basidiomycota	Agaricomycetes	Agaricales	Psathyrellaceae
	-0.644962	Fun.NR.OTU270	Ascomycota					Fun.NR.OTU58	Ascomycota
	-0.644717	Fun.NR.OTU413	Ascomycota					Fun.NR.OTU184	Basidiomycota	Agaricomycetes	Agaricales	Psathyrellaceae	Psathyrella
	-0.641393	Fun.NR.OTU101	Ascomycota	Sordariomycetes	Hypocreales	Bionectriaceae	Stephanonectria	Fun.NR.OTU58	Ascomycota
	-0.637504	Fun.NR.OTU380	Ascomycota	Dothideomycetes	Pleosporales	Massarinaceae	Massarina	Fun.NR.OTU58	Ascomycota
	-0.636948	Fun.NR.OTU347	Ascomycota	Dothideomycetes	Pleosporales		Stagonosporopsis	Fun.NR.OTU69	Ascomycota
	-0.633006	Fun.NR.OTU393	Basidiomycota	Agaricomycetes	Agaricales	Psathyrellaceae		Fun.NR.OTU409	Unassigned
	-0.631922	Fun.NR.OTU117	Basidiomycota	Tremellomycetes	Tremellales			Fun.NR.OTU69	Ascomycota

## Sheet: Fun_Wet
	Table S5f Top 20 node pairs with highest positive or negative correlations in fungal co-occurrence network for the wet season
	Correlation	Node1	Phylum	Class	Order	Family	Genus	Node2	Phylum	Class	Order	Family	Genus
	Positive
	0.971561	Fun.NR.OTU178	Ascomycota	Dothideomycetes	Pleosporales			Fun.NR.OTU261	Ascomycota	Dothideomycetes	Pleosporales
	0.966069	Fun.NR.OTU140	Unassigned					Fun.NR.OTU451	Unassigned
	0.942997	Fun.NR.OTU17	Chytridiomycota					Fun.NR.OTU181	Chytridiomycota
	0.935266	Fun.NR.OTU230	Ascomycota					Fun.NR.OTU355	Ascomycota
	0.925321	Fun.NR.OTU393	Basidiomycota	Agaricomycetes	Agaricales	Psathyrellaceae		Fun.NR.OTU57	Basidiomycota	Agaricomycetes	Agaricales	Psathyrellaceae	Psathyrella
	0.892049	Fun.NR.OTU414	Unassigned					Fun.NR.OTU181	Chytridiomycota
	0.891766	Fun.NR.OTU393	Basidiomycota	Agaricomycetes	Agaricales	Psathyrellaceae		Fun.NCR.OTU16736	Basidiomycota	Agaricomycetes	Agaricales	Psathyrellaceae	Psathyrella
	0.885712	Fun.NR.OTU57	Basidiomycota	Agaricomycetes	Agaricales	Psathyrellaceae	Psathyrella	Fun.NCR.OTU16736	Basidiomycota	Agaricomycetes	Agaricales	Psathyrellaceae	Psathyrella
	0.876118	Fun.NR.OTU414	Unassigned					Fun.NR.OTU17	Chytridiomycota
	0.824216	Fun.NR.OTU92	Ascomycota					Fun.NR.OTU480	Ascomycota
	0.801304	Fun.NR.OTU140	Unassigned					Fun.NR.OTU192	Unassigned
	0.795	Fun.NR.OTU140	Unassigned					Fun.NR.OTU261	Ascomycota	Dothideomycetes	Pleosporales
	0.777675	Fun.NR.OTU178	Ascomycota	Dothideomycetes	Pleosporales			Fun.NR.OTU140	Unassigned
	0.775352	Fun.NR.OTU451	Unassigned					Fun.NR.OTU192	Unassigned
	0.767997	Fun.NR.OTU451	Unassigned					Fun.NR.OTU92	Ascomycota
	0.760728	Fun.NR.OTU6	Ascomycota					Fun.NR.OTU139	Ascomycota
	0.746192	Fun.NR.OTU140	Unassigned					Fun.NR.OTU92	Ascomycota
	0.727396	Fun.NR.OTU451	Unassigned					Fun.NR.OTU125	Chytridiomycota
	0.720894	Fun.NR.OTU201	Ascomycota					Fun.NR.OTU480	Ascomycota
	0.716176	Fun.NR.OTU451	Unassigned					Fun.NR.OTU364	Unassigned
	Negative
	-0.685121	Fun.OTU380	Ascomycota	Dothideomycetes	Pleosporales	Massarinaceae	Massarina	Fun.NR.OTU92	Ascomycota
	-0.651165	Fun.OTU201	Ascomycota					Fun.NR.OTU406	Ascomycota	Dothideomycetes	Pleosporales
	-0.650045	Fun.OTU295	Ascomycota	Sordariomycetes	Xylariales	Amphisphaeriaceae	Pestalotiopsis	Fun.NR.OTU192	Unassigned
	-0.645503	Fun.OTU192	Unassigned					Fun.NR.OTU406	Ascomycota	Dothideomycetes	Pleosporales
	-0.641326	Fun.OTU178	Ascomycota	Dothideomycetes	Pleosporales			Fun.NR.OTU313	Ascomycota	Sordariomycetes	Hypocreales	Nectriaceae
	-0.629547	Fun.OTU27	Ascomycota	Dothideomycetes	Pleosporales			Fun.NCR.OTU5738	Ascomycota	Dothideomycetes	Pleosporales
	-0.621968	Fun.OTU192	Unassigned					Fun.NR.OTU119	Ascomycota	Sordariomycetes
	-0.618352	Fun.OTU480	Ascomycota					Fun.NR.OTU406	Ascomycota	Dothideomycetes	Pleosporales
	-0.616932	Fun.OTU313	Ascomycota	Sordariomycetes	Hypocreales	Nectriaceae		Fun.NR.OTU261	Ascomycota	Dothideomycetes	Pleosporales
	-0.616837	Fun.OTU178	Ascomycota	Dothideomycetes	Pleosporales			Fun.NR.OTU197	Ascomycota	Sordariomycetes	Hypocreales
	-0.615856	Fun.OTU426	Unassigned					Fun.NR.OTU468	Ascomycota	Dothideomycetes	Pleosporales
	-0.612598	Fun.OTU380	Ascomycota	Dothideomycetes	Pleosporales	Massarinaceae	Massarina	Fun.NR.OTU480	Ascomycota
	-0.609369	Fun.OTU151	Ascomycota	Dothideomycetes	Pleosporales			Fun.NR.OTU364	Unassigned
	-0.605995	Fun.OTU133	Ascomycota					Fun.NR.OTU445	Ascomycota	Dothideomycetes	Pleosporales
	-0.604681	Fun.OTU197	Ascomycota	Sordariomycetes	Hypocreales			Fun.NR.OTU261	Ascomycota	Dothideomycetes	Pleosporales
	-0.603797	Fun.OTU178	Ascomycota	Dothideomycetes	Pleosporales			Fun.NR.OTU275	Ascomycota	Sordariomycetes	Hypocreales	Nectriaceae	Fusarium
	-0.602674	Fun.OTU201	Ascomycota					Fun.NR.OTU119	Ascomycota	Sordariomycetes
	-0.602275	Fun.OTU192	Unassigned					Fun.NR.OTU117	Basidiomycota	Tremellomycetes	Tremellales
	-0.601111	Fun.OTU426	Unassigned					Fun.NR.OTU422	Ascomycota	Dothideomycetes	Pleosporales
	-0.598843	Fun.OTU192	Unassigned					Fun.NR.OTU313	Ascomycota	Sordariomycetes	Hypocreales	Nectriaceae
