# Supplementary material for: Community Structure, Dynamics and Interactions of Bacteria, Archaea and Fungi in Subtropical Coastal Wetland Sediments
Source: Sci Rep. 2018 Sep 26;8:14397. doi: 10.1038/s41598-018-32529-5 (PMC6158284; doi:10.1038/s41598-018-32529-5)
Supplement: Supplementary file 3 — Table S6 [file 41598_2018_32529_MOESM3_ESM.xlsx]

## Sheet: Bac
	Table S6a Top 10 putative keystone OTUs in bacterial co-occurrence networks
	Season	OTU	Keystoneness	BC	CC	D	Phylum	Class	Order	Family	Genus	% abundance
	Dry	Bac.NR.OTU708	0.896987	0.00650617	0.666667	134	Proteobacteria	Gammaproteobacteria	Thiotrichales	Piscirickettsiaceae		0.195031
		Bac.179639	0.894677	0.00604614	0.659026	133	Bacteroidetes	Flavobacteriia	Flavobacteriales	Flavobacteriaceae		0.330148
		Bac.NR.OTU894	0.885794	0.00500428	0.642458	129	Proteobacteria	Betaproteobacteria	Gallionellales	Gallionellaceae	Gallionella	0.334511
		Bac.641223	0.881945	0.00597807	0.657143	128	Proteobacteria					0.857402
		Bac.NR.OTU470	0.880771	0.00625206	0.657143	129	Proteobacteria	Gammaproteobacteria	Xanthomonadales	Sinobacteraceae		0.467768
		Bac.245113	0.879135	0.00350967	0.633609	121	Proteobacteria	Epsilonproteobacteria	Campylobacterales	Campylobacteraceae	Arcobacter	0.127775
		Bac.246724	0.877169	0.0083105	0.668605	135	Proteobacteria	Betaproteobacteria				0.342036
		Bac.NR.OTU594	0.876924	0.00911409	0.672515	138	Proteobacteria	Deltaproteobacteria	Desulfuromonadales	Desulfuromonadaceae		1.27871
		Bac.NCR.OTU278505	0.87501	0.00380298	0.630137	122	Proteobacteria	Gammaproteobacteria	Oceanospirillales	Oceanospirillaceae		0.160683
		Bac.NR.OTU1333	0.874375	0.00381306	0.638889	119	Proteobacteria					0.290463
	Wet	Bac.509402	0.862246	0.00603676	0.621547	105	Proteobacteria	Betaproteobacteria	MND1			0.461407
		Bac.137453	0.861285	0.00665062	0.625	106	Proteobacteria					0.279956
		Bac.1106498	0.859497	0.00771684	0.626741	109	Nitrospirae	Nitrospira	Nitrospirales	Nitrospiraceae	Nitrospira	0.721224
		Bac.NR.OTU693	0.859128	0.00605368	0.618132	105	Proteobacteria	Gammaproteobacteria	Chromatiales			0.66258
		Bac.NR.OTU1146	0.851444	0.00912099	0.632022	110	Gemmatimonadetes	Gemm-1				0.187056
		Bac.NR.OTU789	0.851315	0.00832693	0.625	109	Proteobacteria					0.251929
		Bac.NR.OTU1147	0.84061	0.00581386	0.613079	99	Proteobacteria	Gammaproteobacteria	Chromatiales			0.24247
		Bac.NR.OTU1333	0.840607	0.00997097	0.630252	110	Proteobacteria					0.593754
		Bac.NR.OTU1209	0.840446	0.00582202	0.606469	101	Nitrospirae	Nitrospira	Nitrospirales	Nitrospiraceae	Nitrospira	0.456395
		Bac.768124	0.840387	0.00518851	0.604839	99	Proteobacteria	Gammaproteobacteria	[Marinicellales]	[Marinicellaceae]		0.690032
	Abbreviations: BC, betweenness centrality; CC, closeness centrality; D, degree

## Sheet: Arc
	Table S6b Top 10 putative keystone OTUs in archaeal co-occurrence networks
	Season	OTU	Keystoneness	BC	CC	D	Phylum	Class	Order	Family	% abundance
	Dry	Arc.575464	0.766873	0.008	0.639	148	Bathyarchaeota	MCG6	pGrfC26		2.296
		Arc.NR.OTU388	0.763026	0.005	0.613	138	Bathyarchaeota	MCG6	pGrfC26		0.23
		Arc.NR.OTU386	0.760063	0.004	0.613	134	Euryarchaeota	Thermoplasmata	E2	DHVEG-1	0.115
		Arc.NR.OTU130	0.758512	0.009	0.642	148	Bathyarchaeota	MCG6	pGrfC26		0.397
		Arc.NR.OTU385	0.75561	0.005	0.61	134	Euryarchaeota	Thermoplasmata	E2	DHVEG-1	1.114
		Arc.NR.OTU165	0.753546	0.003	0.598	127	Euryarchaeota	Thermoplasmata	E2	[Methanomassiliicoccaceae]	0.132
		Arc.NR.OTU21	0.752546	0.005	0.61	133	Bathyarchaeota	MCG6	pGrfC26		0.38
		Arc.NR.OTU73	0.752229	0.008	0.633	143	Bathyarchaeota	MCG6	pGrfC26		0.362
		Arc.NR.OTU218	0.751298	0.005	0.614	132	Bathyarchaeota	MCG6	pGrfC26		0.074
		Arc.NR.OTU208	0.751049	0.009	0.641	147	Bathyarchaeota	MCG6	pGrfC26		1.859
	Wet	Arc.NR.OTU79	0.934496	0.00260247	0.657143	147	Bathyarchaeota	MCG6	pGrfC26		0.31909
		Arc.NR.OTU73	0.932924	0.00290367	0.657143	148	Bathyarchaeota	MCG6	pGrfC26		0.524106
		Arc.NR.OTU390	0.931786	0.00264515	0.657143	146	Bathyarchaeota	MCG8	B10		0.11328
		Arc.NR.OTU155	0.930123	0.00322758	0.658854	148	Bathyarchaeota	MCG6	pGrfC26		0.197866
		Arc.576828	0.928668	0.00447393	0.669312	151	Euryarchaeota	Thermoplasmata	E2	DHVEG-1	0.371349
		Arc.NR.OTU208	0.927533	0.00439011	0.669312	150	Bathyarchaeota	MCG6	pGrfC26		2.1871
		Arc.631158	0.926989	0.00293195	0.65544	146	Euryarchaeota	Thermoplasmata	E2	DHVEG-1	0.667888
		Arc.423724	0.923083	0.00233216	0.648718	143	Bathyarchaeota	MCG6	pGrfC26		0.0804927
		Arc.NR.OTU388	0.921271	0.00378795	0.662304	146	Bathyarchaeota	MCG6	pGrfC26		0.261423
		Arc.NR.OTU218	0.920516	0.00172708	0.643766	140	Bathyarchaeota	MCG6	pGrfC26		0.114084
	Abbreviations: BC, betweenness centrality; CC, closeness centrality; D, degree

## Sheet: Fun
	Table S6c Top 10 putative keystone OTUs in fungal co-occurrence networks
	Season	OTU	Keystoneness	BC	CC	D	Phylum	Class	Order	Family	Genus	% abundance
	Dry	Fun.NR.OTU147	0.804871	0.0418605	0.617886	37	Ascomycota					1.06538
		Fun.NR.OTU176	0.769304	0.022492	0.562963	31	Ascomycota					0.219805
		Fun.NR.OTU108	0.754782	0.0192256	0.562963	28	Ascomycota					2.61958
		Fun.NR.OTU98	0.752498	0.0288686	0.567164	31	Unassigned					0.412268
		Fun.NR.OTU173	0.752416	0.0266361	0.558824	31	Ascomycota					23.7327
		Fun.NR.OTU479	0.734372	0.0430685	0.589147	32	Ascomycota					0.720355
		Fun.NR.OTU434	0.730518	0.0467816	0.598425	32	Ascomycota					0.067814
		Fun.NR.OTU380	0.71763	0.0238237	0.546763	27	Ascomycota	Dothideomycetes	Pleosporales	Massarinaceae	Massarina	0.259783
		Fun.NR.OTU393	0.714192	0.00877884	0.535211	22	Basidiomycota	Agaricomycetes	Agaricales	Psathyrellaceae		1.06928
		Fun.NR.OTU409	0.710697	0.0348512	0.550725	30	Unassigned					4.32738
	Wet	Fun.NR.OTU192	0.695699	0.22224	0.410256	21	Unassigned					0.868161
		Fun.NR.OTU201	0.664149	0.179932	0.378698	19	Ascomycota					0.268915
		Fun.NR.OTU140	0.621169	0.0205158	0.345946	14	Unassigned					30.7983
		Fun.NR.OTU480	0.62111	0.0273694	0.351648	14	Ascomycota					1.66687
		Fun.NR.OTU92	0.597332	0.10328	0.355556	14	Ascomycota					1.28015
		Fun.NR.OTU451	0.590919	0.0134686	0.347826	12	Unassigned					0.315313
		Fun.NR.OTU406	0.588068	0.0154851	0.342246	12	Ascomycota	Dothideomycetes	Pleosporales			0.161327
		Fun.NR.OTU117	0.581392	0.0442737	0.349727	12	Basidiomycota	Tremellomycetes	Tremellales			0.386497
		Fun.NR.OTU261	0.574485	0.0386712	0.369942	11	Ascomycota	Dothideomycetes	Pleosporales			3.4788
		Fun.NR.OTU178	0.559244	0.0319019	0.367816	10	Ascomycota	Dothideomycetes	Pleosporales			0.618753
	Abbreviations: BC, betweenness centrality; CC, closeness centrality; D, degree
